# Supplementary material for: Association of G-quadruplex forming sequences with human mtDNA deletion breakpoints
Source: BMC Genomics. 2014 Aug 13;15(1):677. doi: 10.1186/1471-2164-15-677 (PMC4153896; doi:10.1186/1471-2164-15-677)
Supplement: Supplementary file 2 — Additional file 2: Table S1: Complete MDA tables for all motifs. (XLS 62 KB) [file 12864_2014_6389_MOESM2_ESM.xls]

## Sheet: results.txt
3G ddi			5' breakpoints								3G ddi			3' breakpoints
breakpoints to motif				motif to breakpoints							breakpoints to motif				motif to breakpoints
number	pvalue	ctrl	exp.	number	pvalue	ctrl	exp.				number	pvalue	ctrl	exp.	number	pvalue	ctrl	exp.
6	0.4	1114.8	846.6	620	0.11	73.9	22.1	all			6	0.8	1114.8	1702.5	497	0.2	223.9	106.6	all
6	0.52	1114.8	942.9	71	0.27	798.4	557.2	KSS			6	0.81	1114.8	1778.5	68	0.67	621.6	682.4	KSS
6	0.46	1114.8	876.7	58	0.27	811.8	573.2	PEO			6	0.81	1114.8	1794.1	56	0.51	879.7	921.4	PEO
6	0.49	1114.8	923	26	0.28	1643.5	1162.9	PS			6	0.8	1114.8	1694.2	26	0.54	1618.9	1789.9	PS
6	0.3	1114.8	777.2	251	0.04	707.2	60.2	healthy tissues			6	0.8	1114.8	1669.1	215	0.25	332.1	253.1	healthy tissues
6	0.19	1114.8	633	38	0.014	1385.5	426.4	inclusion body myositis			6	0.74	1114.8	1384.3	31	0.97	2806.9	4069.6	inclusion body myositis
6	0.57	1114.8	938.9	174	0.088	930.4	346.8	multiple mtDNA deletions			6	0.76	1114.8	1445.8	116	0.9	979.8	1419.1	multiple mtDNA deletions
6	0.54	1114.8	893.6	175	0.15	268.7	137.8	other clinical features			6	0.81	1114.8	1716.1	155	0.2	479.7	326.8	other clinical features
6	0.51	1114.8	868.7	25	0.085	1326.5	707.4	Parkinson's disease			6	0.85	1114.8	2026.4	24	0.87	2252.4	3201.2	Parkinson's disease
6	0.36	1114.8	809.7	118	0.027	1077.8	451.8	single mtDNA deletions			6	0.81	1114.8	1776.5	117	0.56	570	590.8	single mtDNA deletions
6	0.45	1114.8	900.5	31	0.06	1162.9	681.1	tumor			6	0.79	1114.8	1452	31	0.55	560.8	611.8	tumor
3G QFP			5' breakpoints								3G QFP			3' breakpoints
breakpoints to motif				motif to breakpoints							breakpoints to motif				motif to breakpoints
number	pvalue	ctrl	exp.	number	pvalue	ctrl	exp.				number	pvalue	ctrl	exp.	number	pvalue	ctrl	exp.
9	0.28	667.2	447.6	620	0.0037	73.9	13.6	all			9	0.65	667.2	742.5	497	0.02	223.9	47.6	all
9	0.12	667.2	390.7	71	0.21	798.4	621.7	KSS			9	0.73	667.2	768.8	68	0.056	621.6	369.4	KSS
9	0.14	667.2	373.5	58	0.23	811.8	641.3	PEO			9	0.74	667.2	792.3	56	0.28	879.7	754.4	PEO
9	0.054	667.2	295.1	26	0.018	1643.5	848.9	PS			9	0.66	667.2	753.7	26	0.68	1618.9	1979.1	PS
9	0.48	667.2	594.1	251	0.32	707.2	436.4	healthy tissues			9	0.64	667.2	751	215	0.075	332.1	177.4	healthy tissues
9	0.067	667.2	307.5	38	0.26	1385.5	947.4	inclusion body myositis			9	0.61	667.2	718.3	31	0.92	2806.9	3792.8	inclusion body myositis
9	0.48	667.2	555.6	174	0.16	930.4	611.9	multiple mtDNA deletions			9	0.6	667.2	728.2	116	0.59	979.8	1112.3	multiple mtDNA deletions
9	0.32	667.2	427.2	175	0.0077	268.7	119.9	other clinical features			9	0.57	667.2	712.8	155	0.0026	479.7	170.3	other clinical features
9	0.54	667.2	589.2	25	0.38	1326.5	1192.1	Parkinson's disease			9	0.82	667.2	1000.2	24	0.8	2252.4	3067.3	Parkinson's disease
9	0.81	667.2	804.5	118	0.32	1077.8	886.3	single mtDNA deletions			9	0.69	667.2	764.9	117	0.081	570	312.6	single mtDNA deletions
9	0.19	667.2	347.8	31	0.38	1162.9	1082.5	tumor			9	0.59	667.2	709.9	31	0.48	560.8	551.8	tumor
2G ddi			5' breakpoints								2G ddi			3' breakpoints
breakpoints to motif				motif to breakpoints							breakpoints to motif				motif to breakpoints
number	pvalue	ctrl	exp.	number	pvalue	ctrl	exp.				number	pvalue	ctrl	exp.	number	pvalue	ctrl	exp.
168	0.1	39.2	33.4	620	0.63	73.9	76	all			168	0.052	39.2	32	497	0.57	223.9	230.3	all
168	0.37	39.2	36.6	71	0.74	798.4	827.3	KSS			168	0.074	39.2	29	68	0.55	621.6	632	KSS
168	0.2	39.2	32.7	58	0.65	811.8	837	PEO			168	0.0021	39.2	22.4	56	0.64	879.7	902.5	PEO
168	0.62	39.2	40.3	26	0.37	1643.5	1621.1	PS			168	0.12	39.2	28.6	26	0.32	1618.9	1588.8	PS
168	0.34	39.2	36.6	251	0.18	707.2	661.3	healthy tissues			168	0.32	39.2	35.4	215	0.62	332.1	341.4	healthy tissues
168	0.35	39.2	33.4	38	0.21	1385.5	1320	inclusion body myositis			168	0.28	39.2	27.2	31	0.94	2806.9	2940.7	inclusion body myositis
168	0.087	39.2	29.3	174	0.2	930.4	895.9	multiple mtDNA deletions			168	0.14	39.2	31	116	0.99	979.8	1089.1	multiple mtDNA deletions
168	0.099	39.2	31.1	175	0.28	268.7	260.2	other clinical features			168	0.18	39.2	33.5	155	0.33	479.7	468.7	other clinical features
168	0.73	39.2	44.4	25	0.32	1326.5	1276.7	Parkinson's disease			168	0.31	39.2	33.3	24	0.81	2252.4	2332	Parkinson's disease
168	0.63	39.2	40	118	0.28	1077.8	1037.8	single mtDNA deletions			168	0.011	39.2	27.3	117	0.57	570	583.7	single mtDNA deletions
168	0.69	39.2	42.1	31	0.26	1162.9	1116.7	tumor			168	0.022	39.2	21.7	31	0.46	560.8	554.9	tumor
2G QFP			5' breakpoints								2G QFP			3' breakpoints
breakpoints to motif				motif to breakpoints							breakpoints to motif				motif to breakpoints
number	pvalue	ctrl	exp.	number	pvalue	ctrl	exp.				number	pvalue	ctrl	exp.	number	pvalue	ctrl	exp.
178	0.00012	36.1	25.7	620	0.78	73.9	79.2	all			178	0.0011	36.1	22.7	497	0.032	223.9	186.1	all
178	0.00012	36.1	20.1	71	0.74	798.4	845.5	KSS			178	0.031	36.1	24.8	68	0.066	621.6	554.3	KSS
178	0.0049	36.1	23.3	58	0.75	811.8	860.8	PEO			178	0.011	36.1	22	56	0.00097	879.7	787.7	PEO
178	0.22	36.1	30.6	26	0.73	1643.5	1693.7	PS			178	0.17	36.1	28	26	0.1	1618.9	1536.5	PS
178	0.0087	36.1	27.9	251	0.81	707.2	772.8	healthy tissues			178	0.00048	36.1	19.8	215	0.095	332.1	300.1	healthy tissues
178	0.17	36.1	26.9	38	0.87	1385.5	1513.9	inclusion body myositis			178	0.13	36.1	21.3	31	0.12	2806.9	2693.5	inclusion body myositis
178	0.098	36.1	27.4	174	0.82	930.4	1000.5	multiple mtDNA deletions			178	0.022	36.1	23	116	0.019	979.8	901.1	multiple mtDNA deletions
178	0.003	36.1	22.8	175	0.25	268.7	255.3	other clinical features			178	0.0015	36.1	21	155	0.001	479.7	407.1	other clinical features
178	0.099	36.1	24.8	25	0.86	1326.5	1434.5	Parkinson's disease			178	0.0003	36.1	14.3	24	0.27	2252.4	2175.3	Parkinson's disease
178	0.17	36.1	29.6	118	0.82	1077.8	1145.3	single mtDNA deletions			178	0.022	36.1	25	117	0.052	570	501.6	single mtDNA deletions
178	0.48	36.1	31.7	31	0.74	1162.9	1224.8	tumor			178	0.041	36.1	21.2	31	0.12	560.8	522.8	tumor
SC structures			5' breakpoints								SC structures			3' breakpoints
breakpoints to motif				motif to breakpoints							breakpoints to motif				motif to breakpoints
number	pvalue	ctrl	exp.	number	pvalue	ctrl	exp.				number	pvalue	ctrl	exp.	number	pvalue	ctrl	exp.
405	0.78	13.7	14.6	620	0.74	73.9	76.2	all			405	0.63	13.7	14.2	497	0.99	223.9	261.6	all
405	0.84	13.7	15.6	71	0.67	798.4	813.9	KSS			405	0.44	13.7	13.3	68	0.94	621.6	685.9	KSS
405	0.75	13.7	15.1	58	0.66	811.8	824.6	PEO			405	0.2	13.7	12	56	0.94	879.7	949.6	PEO
405	0.24	13.7	11.9	26	0.76	1643.5	1703.2	PS			405	0.56	13.7	14	26	0.76	1618.9	1665.8	PS
405	0.8	13.7	14.8	251	0.24	707.2	669.6	healthy tissues			405	0.67	13.7	14.3	215	0.94	332.1	366.2	healthy tissues
405	0.62	13.7	14.3	38	0.15	1385.5	1324.3	inclusion body myositis			405	0.33	13.7	11	31	0.66	2806.9	2857.6	inclusion body myositis
405	0.29	13.7	12.6	174	0.15	930.4	891.1	multiple mtDNA deletions			405	0.31	13.7	12.5	116	0.85	979.8	32.3	multiple mtDNA deletions
405	0.91	13.7	15.9	175	0.97	268.7	289.9	other clinical features			405	0.44	13.7	13.4	155	0.99	479.7	544.9	other clinical features
405	0.77	13.7	15.8	25	0.11	1326.5	1280.6	Parkinson's disease			405	0.6	13.7	14.3	24	0.73	2252.4	2320.7	Parkinson's disease
405	0.34	13.7	12.9	118	0.37	1077.8	1057.1	single mtDNA deletions			405	0.57	13.7	13.9	117	0.97	570	634.1	single mtDNA deletions
405	0.24	13.7	11	31	0.07	1162.9	1115.2	tumor			405	0.069	13.7	9.8	31	0.79	560.8	577.9	tumor
complementary repeats			5' breakpoints								complementary repeats			3' breakpoints
breakpoints to motif				motif to breakpoints							breakpoints to motif				motif to breakpoints
number	pvalue	ctrl	exp.	number	pvalue	ctrl	exp.				number	pvalue	ctrl	exp.	number	pvalue	ctrl	exp.
247.9	0.36	247.9	209.5	620	0.31	73.9	61.3	all			247.9	0.81	247.9	315.6	497	0.94	223.9	314.1	all
247.9	0.19	247.9	206.1	71	0.34	798.4	713	KSS			247.9	0.89	247.9	357.8	68	0.95	621.6	820.7	KSS
247.9	0.27	247.9	205.1	58	0.33	811.8	722.6	PEO			247.9	0.82	247.9	337.1	56	0.91	879.7	125.8	PEO
247.9	0.26	247.9	210.5	26	0.31	1643.5	1369.8	PS			247.9	0.8	247.9	332.1	26	0.54	1618.9	1659.4	PS
247.9	0.25	247.9	200.8	251	0.069	707.2	405.6	healthy tissues			247.9	0.83	247.9	325.5	215	0.98	332.1	463.8	healthy tissues
247.9	0.69	247.9	310.3	38	0.088	1385.5	942.6	inclusion body myositis			247.9	0.23	247.9	126.3	31	0.89	2806.9	3498.3	inclusion body myositis
247.9	0.17	247.9	150.1	174	0.13	930.4	628.2	multiple mtDNA deletions			247.9	0.74	247.9	302.9	116	0.97	979.8	1455.1	multiple mtDNA deletions
247.9	0.29	247.9	195.6	175	0.26	268.7	228.9	other clinical features			247.9	0.81	247.9	311.2	155	0.78	479.7	606.6	other clinical features
247.9	0.11	247.9	149.9	25	0.071	1326.5	901.4	Parkinson's disease			247.9	0.89	247.9	386.2	24	0.71	2252.4	2625.9	Parkinson's disease
247.9	0.15	247.9	157.8	118	0.12	1077.8	762.4	single mtDNA deletions			247.9	0.83	247.9	336.6	117	0.94	570	747	single mtDNA deletions
247.9	0.84	247.9	390.2	31	0.055	1162.9	818.9	tumor			247.9	0.3	247.9	174.5	31	0.89	560.8	664	tumor
direct repeats			5' breakpoints								direct repeats			3' breakpoints
breakpoints to motif				motif to breakpoints							breakpoints to motif				motif to breakpoints
number	pvalue	ctrl	exp.	number	pvalue	ctrl	exp.				number	pvalue	ctrl	exp.	number	pvalue	ctrl	exp.
137	0.039	63.4	44.4	620	0.71	73.9	79.5	all			137	0.031	63.4	42.1	497	0.21	223.9	200	all
137	0.004	63.4	32.3	71	0.49	798.4	798.7	KSS			137	0.13	63.4	45	68	0.093	621.6	546.3	KSS
137	0.021	63.4	38.1	58	0.5	811.8	817.5	PEO			137	0.13	63.4	43.3	56	0.076	879.7	789.2	PEO
137	0.0022	2	28.7	26	0.59	1643.5	1696.4	PS			137	0.045	63.4	36.8	26	0.17	1618.9	1432.6	PS
137	0.1	63.4	46.5	251	0.89	707.2	846	healthy tissues			137	0.017	63.4	38.9	215	0.0075	332.1	283.3	healthy tissues
137	0.38	63.4	50.3	38	0.95	1385.5	1621.5	inclusion body myositis			137	0.16	63.4	30	31	0.051	2806.9	2487.1	inclusion body myositis
137	0.098	63.4	41.9	174	0.9	930.4	1058.3	multiple mtDNA deletions			137	0.0018	63.4	35.3	116	0.034	979.8	864.3	multiple mtDNA deletions
137	0.032	63.4	40.9	175	0.71	268.7	281.8	other clinical features			137	0.0016	63.4	36.1	155	0.13	479.7	417.4	other clinical features
137	0.26	63.4	47.4	25	0.93	1326.5	1471.4	Parkinson's disease			137	0.005	63.4	25.9	24	0.0023	2252.4	1951.8	Parkinson's disease
137	0.051	63.4	38.3	118	0.9	1077.8	1184.1	single mtDNA deletions			137	0.086	63.4	44	117	0.094	570	491.7	single mtDNA deletions
137	0.3	63.4	40.9	31	0.82	1162.9	1266.5	tumor			137	0.23	63.4	39.9	31	0.19	560.8	526.3	tumor
inverted comp. repeats			5' breakpoints								inverted comp. repeats			3' breakpoints
breakpoints to motif				motif to breakpoints							breakpoints to motif				motif to breakpoints
number	pvalue	ctrl	exp.	number	pvalue	ctrl	exp.				number	pvalue	ctrl	exp.	number	pvalue	ctrl	exp.
56	0.2	112.6	98.3	620	0.11	73.9	57.8	all			56	0.67	112.6	119.9	497	0.96	223.9	286.8	all
56	0.57	112.6	113.8	71	0.75	798.4	862.4	KSS			56	0.57	112.6	114.4	68	0.96	621.6	718.2	KSS
56	0.23	112.6	94	58	0.74	811.8	868.1	PEO			56	0.8	112.6	130.9	56	0.85	879.7	980.2	PEO
56	0.63	112.6	117.2	26	0.54	1643.5	1744.9	PS			56	0.12	112.6	78.5	26	0.74	1618.9	1748.3	PS
56	0.073	112.6	90.2	251	0.1	707.2	503.5	healthy tissues			56	0.57	112.6	113.7	215	0.98	332.1	398.6	healthy tissues
56	0.096	112.6	73.3	38	0.16	1385.5	1176.3	inclusion body myositis			56	0.65	112.6	122.9	31	0.79	2806.9	3076.8	inclusion body myositis
56	0.15	112.6	86.1	174	0.02	930.4	722.9	multiple mtDNA deletions			56	0.23	112.6	88.6	116	0.89	979.8	1103.3	multiple mtDNA deletions
56	0.16	112.6	91.7	175	0.4	268.7	262.6	other clinical features			56	0.58	112.6	112.3	155	1	479.7	571.1	other clinical features
56	0.41	112.6	100.4	25	0.15	1326.5	1177.3	Parkinson's disease			56	0.64	112.6	116.5	24	0.93	2252.4	2514.4	Parkinson's disease
56	0.092	112.6	79.5	118	0.14	1077.8	941.8	single mtDNA deletions			56	0.61	112.6	116.9	117	0.96	570	665.6	single mtDNA deletions
56	0.8	112.6	144	31	0.02	1162.9	953.5	tumor			56	0.9	112.6	168.2	31	0.6	560.8	579.4	tumor
inverted repeats			5' breakpoints								inverted repeats			3' breakpoints
breakpoints to motif				motif to breakpoints							breakpoints to motif				motif to breakpoints
number	pvalue	ctrl	exp.	number	pvalue	ctrl	exp.				number	pvalue	ctrl	exp.	number	pvalue	ctrl	exp.
133	0.22	57.9	50.9	620	0.94	73.9	86.5	all			133	0.063	57.9	44.3	497	0.17	223.9	205	all
133	0.075	57.9	42.5	71	0.18	798.4	754.4	KSS			133	0.045	57.9	40	68	0.22	621.6	593.8	KSS
133	0.11	57.9	43.2	58	0.22	811.8	770.9	PEO			133	0.0054	57.9	31.1	56	0.2	879.7	842.2	PEO
133	0.17	57.9	44.6	26	0.79	1643.5	1755.2	PS			133	0.63	57.9	60.1	26	0.11	1618.9	1448.4	PS
133	0.15	57.9	49.8	251	0.72	707.2	732.5	healthy tissues			133	0.052	57.9	41.6	215	0.18	332.1	306	healthy tissues
133	0.46	57.9	54	38	0.76	1385.5	1462.5	inclusion body myositis			133	0.74	57.9	72	31	0.13	2806.9	2623.1	inclusion body myositis
133	0.53	57.9	56.5	174	0.44	930.4	931.5	multiple mtDNA deletions			133	0.43	57.9	53.4	116	0.38	979.8	943.6	multiple mtDNA deletions
133	0.091	57.9	44.8	175	0.46	268.7	265.7	other clinical features			133	0.24	57.9	49.5	155	0.21	479.7	451.5	other clinical features
133	0.25	57.9	47.7	25	0.4	1326.5	1295.1	Parkinson's disease			133	0.22	57.9	46.5	24	0.087	2252.4	2067.4	Parkinson's disease
133	0.088	57.9	41.5	118	0.32	1077.8	1026.5	single mtDNA deletions			133	0.05	57.9	41.2	117	0.22	570	544.4	single mtDNA deletions
133	0.66	57.9	61.8	31	0.49	1162.9	1166.2	tumor			133	0.81	57.9	74.4	31	0.17	560.8	537.3	tumor
Table S1
