# Supplementary material for: Association of G-quadruplex forming sequences with human mtDNA deletion breakpoints
Source: BMC Genomics. 2014 Aug 13;15(1):677. doi: 10.1186/1471-2164-15-677 (PMC4153896; doi:10.1186/1471-2164-15-677)
Supplement: Supplementary file 4 — Additional file 4: Table S2: Binomial p-values for mtDNA deletion breakpoints and 2G QFP, 3G QFP, and direct repeat sequence motifs. (XLS 16 KB) [file 12864_2014_6389_MOESM4_ESM.xls]

## Sheet: Sheet1
	3' breakpoints		5' breakpoints
	b-p to motif	motif to b-p	b-p to motif	motif to b-p
2G QFP
10 nt	p<0.0001	p=0.00014	p<0.0001	P=0.00024
20 nt	p<0.0001	p=0.0017	p<0.0001	p=0.010
30 nt	p<0.0001	p=0.0019	p<0.0001	p=0.036
40 nt	p<0.0001	p=0.0038	p<0.0001	p=0.14
50 nt	p<0.0001	p=0.0071	p<0.0001	p=0.28
3G QFP
10 nt	p=0.087	p=0.14	p<0.0001	p=0.00057
20 nt	p=0.0063	p=0.11	p<0.0001	p=0.0083
30 nt	p=0.0038	p=0.014	p<0.0001	p=0.030
40 nt	p=0.028	p=0.0041	p<0.0001	p=0.0090
50 nt	p=0.033	p=0.00061	p<0.0001	p=0.018
direct repeats
10 nt	p=0.00043	p=0.24	p<0.0001	p=0.14
20 nt	P=0.00016	p=0.069	p<0.0001	p=0.39
30 nt	p<0.0001	p=0.062	p<0.0001	p=0.16
40 nt	p=0.00024	p=0.078	p<0.0001	p=0.23
50 nt	p<0.0001	p=0.10	p<0.0001	p=0.24
	binomial p-values
Table S2
